# Supplementary material for: Using case-mixes to understand health resource utilization trajectories among older adults at high risk of falls who received baseline geriatrician-based Falls Prevention Clinic care
Source: J Gerontol A Biol Sci Med Sci. 2026 Jun 2;81(7):glag146. doi: 10.1093/gerona/glag146 (PMC13290473; doi:10.1093/gerona/glag146)
Supplement: glag146_Supplementary_Data [file glag146_supplementary_data.zip]

Archive with 3 entries (3 files):
- 18-Jun-2026_043322_Supplemental_File_1_June_15_2026.pdf
- Supplemental_File_1_June_15_2026.pdf
- 17-Jun-2026_041755_Supplemental_File_1_June_15_2026.pdf
